# Supplementary material for: The Effect of Gap Distance between a Pin and Water Surface on the Inactivation of Escherichia coli Using a Pin-to-Water Plasma
Source: Int J Mol Sci. 2022 May 12;23(10):5423. doi: 10.3390/ijms23105423 (PMC9145933; doi:10.3390/ijms23105423)
Supplement: Supplementary file 1 [file ijms-23-05423-s001.zip]

Archive with 1 entries (1 files):
- ijms-1709792-supplementary.pdf
